# Supplementary material for: Regional mudstone compaction trends in the Vienna Basin: top seal assessment and implications for uplift history
Source: Int J Earth Sci. 2023 Jul 28;112(7):1901–21. doi: 10.1007/s00531-023-02331-4 (PMC10468757; doi:10.1007/s00531-023-02331-4)
Supplement: Supplementary file 1 — Supplementary file1 (XLSX 53 KB) [file 531_2023_2331_MOESM1_ESM.xlsx]

## Sheet: Information
Regional mudstone compaction trends in the Vienna Basin: Top seal assessment and implications for uplift history
International Journal of Earth Sciences
Skerbisch, Lukas*; Misch, David; Drews, Michael; Stollhofen, Harald; Sachsenhofer, Reinhard F.; Arnberger, Klaus; Schuller, Volker; Zamolyi, Andras
This spreadsheet includes information on sample material (Table 1), XRD data (Table 2), Helium pycnometry and MICP data (Table 3), BIB-SEM data (Table 4) and Rock-Eval/Eltra data (Table 5) of this study.
*Corresponding Author, Montanuniversitaet Leoben, Lukas.skerbisch@unileoben.ac.at, Peter Tunner Straße 5, 8700 Leoben, Austria)

## Sheet: Table 1
Table 1 Overview of the investigated sample set, showing sample ID, well name, depth information in meters below surface (mbs) and stratigraphic information.
SAMPLE ID	WELL	DEPTH	AGE
	[-]	m	[-]
1_AD25_1690	AD25	1692.65	Badenian
2_AD37_842.5	AD37	844.4	Pannonian
3_AD37_2050	AD37	2053.5	Badenian
4_AD37_2050	AD37	2052.5	Badenian
5_AD37_2199	AD37	2200.5	Badenian
6_AD37_2453	AD37	2454	Badenian
7_AD40_2155	AD40	2158.5	Badenian
8_AD55_1100	AD55	1103.5	Sarmatian
9_AD60_750	AD60	753	Pannonian
10_AD60_1403	AD60	1404.5	Sarmatian
11_AD76_1470	AD76	1473.5	Sarmatian
12_AD76_1820	AD76	1820	Badenian
13_AD77_790	AD77	791	Sarmatian
19_BO105_1617	BO105	1619.5	Badenian
20_BO125_1290	BO125	1297	Badenian
21_BO15_1798	BO15	1801.5	Sarmatian
22_BO157_1653.5	BO157	1653.5	Badenian
23_BO4_1685	BO4	1686.25	Badenian
24_BO5_720	BO5	722.5	Pannonian
25_BO5_720	BO5	723.5	Pannonian
26_BO7_770	BO7	771.5	Pannonian
27_BO8_900	BO8	903	Pannonian
28_BO8_1700	BO8	1708.5	Badenian
29_BO8_1740	BO8	1744.5	Badenian
30_BO96_1628.4	BO96	1629.1	Badenian
32_DOB1_2484	DOB1	2489	Badenian
33_DOB1_2607	DOB1	2609	Badenian
34_DOB1_2607	DOB1	2610.5	Badenian
35_DOB1_2925	DOB1	2927.5	Badenian
36_DOB1_2925	DOB1	2930	Badenian
37_DOB1_3263	DOB1	3266.5	Badenian
38_HOH1_1801	HOH1	1802.5	Sarmatian
39_HOH1_1922	HOH1	1927	Sarmatian
40_HOH1_2234	HOH1	2236	Badenian
41_HOH1_2234	HOH1	2238	Badenian
42_HOH1_2424	HOH1	2425	Badenian
43_HOH1_2519	HOH1	2523	Badenian
44_HOH1_2519	HOH1	2521	Badenian
45_HOH1_2629	HOH1	2630	Badenian
46_HOH1_2674	HOH1	2679	Badenian
47_HOH1_2806	HOH1	2808.5	Badenian
48_HOH1_2886	HOH1	2889	Badenian
49_HOH1_3195	HOH1	3199	Badenian
50_HOH-K14_725	HOH-K14	727	Pannonian
51_HOH-K18_753	HOH-K18	755	Pannonian
52_HOH-K8_725	HOH-K8	726.5	Pannonian
53_SPA14_1010	SPA14	1014.5	Pannonian
54_SPA14_1015	SPA14	1018	Pannonian
55_SPA14_1305	SPA14	1308.5	Sarmatian
56_SPA14_1405	SPA14	1406.5	Sarmatian
57_SPA14_1471	SPA14	1474	Sarmatian
58_SPA14_1675	SPA14	1679.5	Sarmatian
59_SPA14_2161	SPA14	2163	Badenian
60_SPA14_2327	SPA14	2335	Badenian
61_SPA14_2345	SPA14	2349.5	Badenian
62_SPA8_1380	SPA8	1381.5	Sarmatian
63_SPA8_1550	SPA8	1554.5	Sarmatian
64_SPA8_2275	SPA8	2278.5	Badenian
65_ZIS3_2534	ZIS3	2534.5	Badenian
66_ZIS3_2632.5	ZIS3	2632.5	Badenian
67_ZIS3_2738	ZIS3	2741	Badenian
68_ZIS3_2738	ZIS3	2741	Badenian
69_ZIS3_2808	ZIS3	2807.5	Badenian
70_ZIS3_2895	ZIS3	2897	Badenian
71_ZIS3_2958.5	ZIS3	2960.5	Badenian
72_ZIS3_3159	ZIS3	3160.5	Badenian
73_ZIS3_3210.5	ZIS3	3213.5	Badenian
74_ZIS3_3264	ZIS3	3269	Badenian

## Sheet: Table 2 
Table 2 Measured bulk mineralogical parameters of the sample set. (Qz = quartz, Pl = plagioclase, Kfs = K-feldspar, Cal = calcite, Dol = dolomite, Py = pyrite, Sd = siderite, Chl = chlorite, ECM = expandable clay minerals, TCM = Mica group +Chl+ ECM, Gy = gypsum)
Sample ID	Qz	Pl	Kfs	Cal	Dol	Py	Sd	Mica-group	Chl	ECM	TCM	Gy
#	[wt.%]	[wt.%]	[wt.%]	[wt.%]	[wt.%]	[wt.%]	[wt.%]	[wt.%]	[wt.%]	[wt.%]	[wt.%]	[wt.%]
01_AD25_1690	27	5	0	12	7	1	3	21	17	6	44	1
02_AD37_842.5	24	6	0	5	10	1	2	28	20	0	48	4
03_AD37_2050	33	5	3	14	3	2	2	24	13	0	37	1
04_AD37_2050	19	3	0	12	3	2	2	27	23	8	58	1
05_AD37_2199	25	6	0	9	8	1	2	31	17	0	48	1
06_AD37_2453	32	8	4	8	7	2	1	23	13	0	36	2
07_AD40_2155	25	5	0	17	10	1	2	24	15	0	39	1
08_AD55_1100	18	7	0	13	14	2	1	27	15	1	43	2
09_AD60_750	15	8	0	13	6	0	0	28	13	15	56	2
10_AD60_1403	21	7	0	13	11	1	1	22	17	5	44	2
11_AD76_1470	32	3	0	14	5	2	1	23	18	1	42	1
12_AD76_1820	25	8	3	12	8	2	0	25	15	2	42	0
13_AD77_790	19	4	0	8	7	2	2	25	19	12	56	2
19_BO105_1617	23	3	0	17	15	1	1	23	12	5	40	0
20_BO125_1290	18	3	0	10	10	2	1	28	17	10	55	1
21_BO15_1798	16	5	2	13	9	10	0	25	10	5	40	5
22_BO157_1653.5	30	3	1	12	6	1	1	26	15	5	46	0
23_BO4_1685	25	4	1	15	13	0	1	25	12	2	39	2
24_BO5_720	19	10	0	6	11	0	2	30	20	0	50	2
25_BO5_720	20	8	0	9	12	0	2	28	20	0	48	1
26_BO7_770	35	6	3	11	13	0	0	19	13	0	32	0
27_BO8_900	21	7	0	8	15	0	0	26	19	0	45	4
28_BO8_1700	26	4	0	18	8	1	2	27	13	0	40	1
29_BO8_1740	24	5	0	17	15	0	1	25	12	0	37	1
30_BO96_1628.4	26	6	0	16	11	0	1	24	15	0	39	1
32_DOB1_2484	24	13	0	7	10	1	2	28	14	0	42	1
33_DOB1_2607	24	5	0	13	15	1	2	24	15	0	39	1
34_DOB1_2607	24	5	0	12	15	1	2	25	15	0	40	1
35_DOB1_2925	28	8	0	18	6	1	2	22	13	2	37	0
36_DOB1_2925	27	7	0	19	7	1	2	23	12	2	37	0
37_DOB1_3263	27	8	0	18	5	0	0	25	13	4	42	0
38_HOH1_1801	28	11	3	5	10	0	0	29	11	3	43	0
39_HOH1_1922	26	10	2	3	11	0	0	29	15	4	48	0
40_HOH1_2234	25	5	3	12	13	0	1	24	14	3	41	0
41_HOH1_2234	28	4	0	8	10	1	2	26	17	4	47	0
42_HOH1_2424	26	6	2	10	12	0	1	23	15	5	43	0
43_HOH1_2519	22	10	2	11	16	0	1	22	14	2	38	0
44_HOH1_2519	27	5	1	11	11	1	1	26	17	0	43	0
45_HOH1_2629	25	5	0	8	13	1	1	23	18	6	47	0
46_HOH1_2674	22	4	0	10	8	0	3	27	24	2	53	0
47_HOH1_2806	21	8	3	9	10	1	1	26	19	2	47	0
48_HOH1_2886	20	7	1	12	10	2	1	26	18	3	47	0
49_HOH1_3195	23	5	3	12	6	1	2	27	19	2	48	0
50_HOH-K14_725	29	4	1	7	16	0	1	24	17	1	42	0
51_HOH-K18_753	19	5	0	10	6	0	2	25	23	10	58	0
52_HOH-K8_725	23	6	0	3	10	0	3	25	22	8	55	0
53_SPA14_1010	23	3	2	7	14	2	2	25	16	6	47	0
54_SPA14_1015	22	3	2	9	11	1	1	29	20	1	50	1
55_SPA14_1305	23	3	0	10	8	0	1	28	23	4	55	0
56_SPA14_1405	26	5	2	10	21	1	1	19	13	1	33	1
57_SPA14_1471	21	5	2	12	13	0	1	25	16	5	46	0
58_SPA14_1675	29	6	0	11	15	1	1	18	15	3	36	1
59_SPA14_2161	22	4	0	7	13	1	2	28	19	4	51	0
60_SPA14_2327	28	4	10	6	5	1	2	22	22	0	44	0
61_SPA14_2345	25	4	0	9	6	2	2	26	18	8	52	0
62_SPA8_1380	26	4	0	10	7	2	1	29	21	0	50	0
63_SPA8_1550	28	5	3	7	15	1	2	21	17	1	39	0
64_SPA8_2275	26	3	3	8	8	1	2	26	23	0	49	0
65_ZIS3_2534	22	4	0	6	9	5	0	32	19	2	53	1
66_ZIS3_2632.5	20	3	0	13	13	1	1	28	18	2	48	1
67_ZIS3_2738	20	4	2	11	14	1	1	27	19	1	47	0
68_ZIS3_2738	23	4	0	10	12	2	1	28	18	1	47	1
69_ZIS3_2808	15	3	0	10	7	4	1	37	23	0	60	0
70_ZIS3_2895	23	5	3	9	13	0	0	23	17	7	47	0
71_ZIS3_2958.5	21	5	2	4	17	2	2	27	20	0	47	0
72_ZIS3_3159	22	4	0	9	11	1	2	23	23	5	51	0
73_ZIS3_3210.5	29	4	6	8	6	2	2	24	15	4	43	0
74_ZIS3_3264	29	5	3	9	15	1	2	20	16	0	36	0

## Sheet: Table 3
Table 3 Helium pycnometry and MICP data. (ρs= skeletal density, ρb = dry bulk sample density, He-ϕ = porosity obtained from Helium pycnometry, MICP ϕ = porosity obtained from MICP, rdisp = displacement radius, rmean = mean pore throat radius, pdisp = displacement pressure, Vtang.= Mercury saturation at tangent point, HCH = theoretical maximum hydrocarbon column height. Detectable pore sizes: Heli…
Sample ID	ρs	ρb	He-ϕ	MICP ϕ	rdisp	rmean	pdisp.	Vtang	HCH
	[g/cm³]	[g/cm³]	[vol.%]	[vol.%]	[µm]	[µm]	[MPa]	[%]	[m]
19_BO105_1617	2.7256	2.32418	14.7276	10.843	0.0281671	0.0170223	26.1018	50	1001.31
20_BO125_1290	2.7368	2.30284	15.8566	11.9813	0.126358	0.0419417	5.81848	41.2214	223.206
21_BO15_1798	2.7368	2.32037	15.2161	11.1298	0.0185296	0.0123813	39.6777	48.5537	1522.1
22_BO157_1653.5	2.7219	2.34753	13.7538	10.4351	0.0227256	0.0139084	32.3518	43.4298	1241.06
23_BO4_1685	2.7119	2.25443	16.8689	13.1152	0.0590577	0.0384841	12.449	43.1177	477.564
25_BO5_720	2.7171	1.86834	31.2378	26.3961	0.294859	0.0897199	2.49344	41.9444	95.6521
26_BO7_770	2.7154	2.10606	22.44	17.0292	0.130243	0.0404225	5.64494	42.2986	216.549
27_BO8_900	2.6985	1.90454	29.4223	26.65	0.694958	0.138153	1.05792	38.4777	40.5835
28_BO8_1700	2.7234	2.27853	16.3349	11.2216	0.036424	0.0209881	20.1848	46.493	774.32
29_BO8_1740	2.7358	2.3283	14.8952	10.159	0.0295015	0.0194886	24.9212	45.5782	956.016
30_BO96_1628.4	2.7146	2.18094	19.6588	13.205	0.042029	0.0278986	17.4929	49.429	671.057
38_HOH1_1801	2.7033	2.31045	14.5323	11.8517	0.387895	0.0653366	1.89539	51.711	72.7101
39_HOH1_1922	2.7247	2.35019	13.7451	11.0778	0.0576423	0.0239917	12.7547	47.5	489.291
40_HOH1_2234	2.7316	2.41622	11.5458	9.13307	0.0214348	0.0134124	34.2999	51.5789	1315.8
42_HOH1_2424	2.7853	2.50541	10.049	7.20968	0.0233045	0.0154722	31.5481	53.7931	1210.23
43_HOH1_2519	2.7452	2.46205	10.3144	5.72455	0.0110116	0.00760205	66.7669	53.8462	2561.28
45_HOH1_2629	2.7186	2.4718	9.07814	6.61156	0.0157359	0.00923201	46.722	50.9294	1792.33
46_HOH1_2674	2.735	2.44035	10.7732	6.41682	0.0122275	0.00843678	60.1278	52.4528	2306.6
47_HOH1_2806	2.7165	2.45243	9.72087	6.13948	0.0124026	0.00828506	59.2787	51.1905	2274.02
48_HOH1_2886	2.7417	2.45507	10.4545	5.46447	0.011268	0.00878833	65.2477	53.5714	2503
49_HOH1_3195	2.715	2.38859	12.0223	9.27956	0.0214209	0.0127887	34.3222	44.5013	1316.65
51_HOH-K18_753	2.739	2.56081	6.50561	3.50965	0.0107968	0.00623162	68.0951	52.1739	2612.23
53_SPA14_1010	2.7255	2.11455	22.4159	17.5705	0.0917463	0.0428429	8.01353	41.5677	307.411
55_SPA14_1305	2.7433	2.25702	17.7261	14.9081	0.0316467	0.0167771	23.2319	42.5595	891.211
56_SPA14_1405	2.7133	2.04481	24.6374	21.012	0.636402	0.109288	1.15526	40.3609	44.3177
57_SPA14_1471	2.7215	2.1683	20.3269	17.0694	0.0341341	0.0171051	21.5389	36.8486	826.267
58_SPA14_1675	2.7186	2.30336	15.2741	12.896	0.146583	0.0514912	5.01567	48.2517	192.409
59_SPA14_2161	2.7294	2.45639	10.0026	7.32235	0.0320191	0.0171529	22.9617	43.5644	880.845
61_SPA14_2345	2.7327	2.50428	8.35888	6.96315	0.0200829	0.0110708	36.6088	55.3571	1404.37
62_SPA8_1380	2.7322	2.2131	18.9994	13.2624	0.0298764	0.0202557	24.6084	36.6013	944.018
63_SPA8_1550	2.7297	2.29814	15.8096	10.8796	0.0715278	0.0314622	10.2787	46.3312	394.306
64_SPA8_2275	2.7125	2.11701	21.9536	19.459	0.0491282	0.0236524	14.9652	45.301	574.087
65_ZIS3_2534	2.7365	2.49014	9.00288	7.35179	0.0193849	0.0103523	37.927	37.4172	1454.94
66_ZIS3_2632.5	2.7475	2.5417	7.49058	5.58027	0.0125477	0.00959943	58.5932	46.1538	2247.73
68_ZIS3_2738	2.7292	2.543	6.82242	6.4608	0.00823997	0.00569325	89.225	47.2656	3422.81
69_ZIS3_2808	2.7282	2.55525	6.33948	5.7351	0.00883966	0.00766921	83.172	52.193	3190.61
70_ZIS3_2895	2.7232	2.53121	7.05022	3.80192	0.00973762	0.0063603	75.5022	52.3179	2896.38
71_ZIS3_2958.5	2.7429	2.50515	8.66778	4.88795	0.0178875	0.0296018	41.102	57.0707	1576.74
72_ZIS3_3159	2.7237	2.56116	5.96753	3.61004	0.00909058	0.00479897	80.8762	49.2958	3102.54
73_ZIS3_3210.5	2.7348	2.60534	4.73371	3.31069	0.0164583	0.00906786	44.6711	54.6875	1713.65
74_ZIS3_3264	2.7144	2.52159	7.10331	4.721	0.0146305	0.0097515	50.252	50.2618	1927.75

## Sheet: Table 4
Table 4 BIB-SEM data. (dpm = mean pore diameter, dpmed = median pore diameter, øAR = mean aspect ratio, øcirc = mean circularity. Ømax50 = mean diameter of the 50 largest grains observed in the BIB-SEM overview image, Ømax = maximum grain diameter observed in the BIB-SEM overview image. Detectable pore sizes: Helium pycnometry 0.22 nm, MICP 3.6 nm, BIB-SEM 30 nm)
Sample ID	BIB-SEM ϕ	dpm	dpmed	ø AR	ø circ	ømax50	ømax
	[vol.%]	[nm]	[nm]	[-]	[-]	[μm]	[μm]
1_AD25_1690	4.88067	102.654	71.365	3.445	0.547	52.963	102.94
2_AD37_842.5	11.0997	127.707	76.9803	4.36	0.420667	29.031	82.042
3_AD37_2050	3.285	105.592	84.8653	4.20367	0.488333	30	137
4_AD37_2050	5.35667	108.096	79.788	4.303	0.474333	27	58
5_AD37_2199	2.60667	85.33	61.804	4.23333	0.498667	38	74
6_AD37_2453	2.06433	82.9317	58.0237	4.239	0.552	46	100
7_AD40_2155	2.03267	99.1317	64.991	4.006	0.547667	25	44
8_AD55_1100	3.06967	107.118	79.788	3.92833	0.514333	23	44
9_AD60_750	5.52667	129.895	92.0727	3.41633	0.560333	17	39
10_AD60_1403	3.16133	99.5057	71.365	3.559	0.571	25	54
11_AD76_1470	4.63867	98.7653	71.365	3.50667	0.565333	38	86
12_AD76_1820	4.41493	86.8383	61.8039	3.14146	0.615484	32	60
13_AD77_790	10.8115	105.605	71.365	3.3826	0.620528	14	26
19_BO105_1617	5.25	76.7333	54.8567	3.4134	0.618629	28.605	57.574
20_BO125_1290	5.23133	88.3198	63.5987	3.26821	0.61909	36.2999	65.0989
21_BO15_1798	5.97033	92.8678	64.8279	4.28087	0.500116	14.3539	25.8795
22_BO157_1653.5	3.66933	87.5823	65.4425	4.03882	0.497468	31.8121	72.8363
23_BO4_1685	5.11333	87.6767	60.3933	3.33472	0.60368	35.5499	74.885
24_BO5_720	13.655	121.881	71.365	3.26001	0.5787	22	38
25_BO5_720	14.6543	107.487	62.9657	3.5331	0.565076	34.195	73.1129
26_BO7_770	9.72333	109.108	68.1673	2.95055	0.62756	--	--
27_BO8_900	13.3833	140.148	64.8279	3.35648	0.541763	40.265	133.914
28_BO8_1700	4.66333	101.615	73.4317	3.68328	0.531487	44.304	104.07
29_BO8_1740	4.16833	92.9054	71.7949	3.89141	0.493312	34.5004	86.0989
30_BO96_1628.4	6.64967	100.58	71.7825	3.92194	0.506691	34.8795	58.1289
32_DOB1_2484	2.06	94.3307	71.365	4.01133	0.556667	34	93
33_DOB1_2607	2.338	87.9867	61.804	4.083	0.559	22	42
34_DOB1_2607	2.34633	97.8003	71.365	4.43533	0.517667	26	47
35_DOB1_2925	2.83267	108.697	82.3267	4.63167	0.477	30	58
36_DOB1_2925	2.439	93.3137	71.365	4.867	0.473333	27	58
37_DOB1_3263	2.803	99.0973	71.365	5.005	0.435667	25	40
38_HOH1_1801	7.49067	99.298	55.5847	2.7662	0.69797	42.668	98.954
39_HOH1_1922	4.33	93.9392	64.811	3.86881	0.553878	40.2268	79.816
40_HOH1_2234	3.931	87.5367	71.36	3.8151	0.552615	34.2203	57.1644
41_HOH1_2234	4.05733	88.937	61.804	4.01533	0.550333	27	60
42_HOH1_2424	2.72967	85.255	64.8281	4.47131	0.496858	36.7174	95.308
43_HOH1_2519	1.99	82.359	61.08	4.00171	0.545616	58.2737	330.301
44_HOH1_2519	2.05	93.236	71.365	3.996	0.545333	41	108
45_HOH1_2629	2.07667	90.8364	70.6726	4.39713	0.483762	59.297	109.068
46_HOH1_2674	2.86	86.7857	67.7881	4.16647	0.540212	38.074	80.0638
47_HOH1_2806	1.71533	84.1078	66.0237	4.65721	0.495073	40.4991	67.0514
48_HOH1_2886	--	--	--	--	--	--	--
49_HOH1_3195	5.01333	93.9086	70.6726	3.94179	0.541023	47.8465	159.584
50_HOH-K14_725	7.113	113.001	79.788	3.597	0.4845	16	31
51_HOH-K18_753	1.17833	75.9982	60.3936	4.34864	0.532634	38.14	82.36
52_HOH-K8_725	10.0747	141.846	87.404	3.47367	0.560667	15.454	27
53_SPA14_1010	7.32333	110.529	77.4673	3.87583	0.534949	41.8209	65.5
54_SPA14_1015	7.84933	96.2363	61.804	3.184	0.62	30	66
55_SPA14_1305	5.43767	94.0038	67.2358	3.89265	0.50791	29.634	64.0936
56_SPA14_1405	18.21	112.846	59.7073	3.58107	0.575698	48.838	64.8
57_SPA14_1471	6.126	85.7824	59.5909	3.41819	0.572923	31.3698	72.2519
58_SPA14_1675	4.67667	87.5699	57.7148	3.37826	0.610572	40.9853	117.643
59_SPA14_2161	2.44667	90.8823	67.8025	3.62569	0.587161	35.6427	81.7935
60_SPA14_2327	2.16533	84.0353	61.804	3.89967	0.597333	41	121
61_SPA14_2345	3.31667	93.2661	67.2202	3.80168	0.556135	36.5469	259.741
62_SPA8_1380	7.07667	102.815	76.0859	3.6613	0.54585	25.6512	55.885
63_SPA8_1550	3.87	85.0982	62.9657	3.31257	0.616843	33.122	70.127
64_SPA8_2275	7.07333	80.2472	59.0653	2.72734	0.669278	44.408	106.368
65_ZIS3_2534	2.504	94.6638	73.4093	5.13761	0.447223	39.3866	82.2049
66_ZIS3_2632.5	2.05667	74.9362	54.1609	4.4424	0.503435	25.656	73.091
67_ZIS3_2738	1.2635	100.525	75.5765	4.433	0.5205	21	43
68_ZIS3_2738	1.76333	73.6277	57.7148	3.70783	0.635253	24.6094	42.6568
69_ZIS3_2808	1.43333	80.0776	63.5987	4.20758	0.516287	21.4	53.8777
70_ZIS3_2895	1.47667	83.8647	63.5987	4.47676	0.534116	36.857	72.378
71_ZIS3_2958.5	1.964	91.6879	65.4425	4.39611	0.514111	52.2328	128.451
72_ZIS3_3159	1.74333	77.7724	61.8039	4.58019	0.534411	26.5992	65.2508
73_ZIS3_3210.5	1.67767	88.0044	68.4002	4.61465	0.48241	49.6193	102.241
74_ZIS3_3264	1.24667	80.1902	61.8039	4.78213	0.531903	45.6832	91.1649

## Sheet: Table 5
Table 5 Measured bulk geochemical parameters of the sample set. (TC = total carbon, TOC = total organic carbon, TIC = total inorganic carbon, TS = total sulphur, HI = hydrogen index, PI = production index). Results from sample 22_BO157_1653.5 are not shown in the table because of obvious measurement issues. Tmax and S1 values are only shown from samples with an S2 >0.25.
Sample ID	TOC	TIC	TS	S1	S2	Tmax	HI	PI
	[%]	[%]	[%]	[mgHC/grock]	[mgHC/grock]	[°C]	[mgHC/gTOC]	[-]
01_AD25_1690	0.825372	2.36009	0.675405	0.34	1.01	429	122.369	0.251852
02_AD37_842.5	0.621025	1.68897	0.245	0.215	0.52	421.5	83.7325	0.292517
03_AD37_2050	0.675409	2.00459	0.8	0.135	0.74	427.5	109.563	0.154286
04_AD37_2050	0.918189	2.23181	1.085	0.115	1.14	427.5	124.157	0.0916335
05_AD37_2199	1.04279	2.77221	0.665	0.13	1.275	432	122.268	0.0925267
06_AD37_2453	0.512126	1.37787	1.32	0.06	0.41	425.5	80.0585	0.12766
07_AD40_2155	0.872756	2.56224	0.62	0.085	0.95	430.5	108.851	0.0821256
08_AD55_1100	0.517086	2.05791	1.12	0.09	0.375	422	72.5218	0.193548
09_AD60_750	0.779795	1.8502	0.155	0.23	0.86	426.5	110.285	0.211009
10_AD60_1403	0.571512	2.72349	0.11	0.08	0.395	428	69.1149	0.168421
11_AD76_1470	0.804697	2.2353	1.39	0.285	1.22	424.5	151.61	0.189369
12_AD76_1820	0.839729	2.43527	1.455	0.235	1.32	424	157.194	0.151125
13_AD77_790	0.855648	1.63102	0.772137	0.17	0.71	424	82.9781	0.193182
19_BO105_1617	0.850009	2.73197	0.817692	0.195	0.83	427.5	97.646	0.190244
20_BO125_1290	0.63785	3.30379	0.447784	0.14	0.41	425	64.2784	0.254545
21_BO15_1798	0.585857	2.17029	6.28085	0.065	0.26	422	44.3794	0.2
22_BO157_1653.5	0.548577	2.14634	0.466101	--	--	--	--	--
23_BO4_1685	0.844413	2.48081	0.932285	0.415	0.935	426	110.728	0.307407
24_BO5_720	0.726858	2.16211	0.0989208	0.24	0.55	421.5	75.6681	0.303797
25_BO5_720	0.948665	2.06559	0.103937	0.365	0.675	424	71.1526	0.350962
26_BO7_770	0.616982	3.28671	0.0783151	0.37	0.505	422	81.85	0.422857
27_BO8_900	2.51605	1.80291	0.176694	0.24	1.125	433	44.713	0.175824
28_BO8_1700	0.635735	2.33481	0.767685	0.17	0.555	424	87.3005	0.234483
29_BO8_1740	0.780059	2.95328	0.16807	0.22	0.68	429	87.1729	0.244444
30_BO96_1628.4	0.698735	2.56564	0.136817	0.3	0.695	429.5	99.4655	0.301508
32_DOB1_2484	0.667329	2.96614	0.620577	0.12	0.575	422.5	86.1644	0.172662
33_DOB1_2607	0.647825	2.87218	0.16	0.065	0.585	426.5	90.3022	0.1
34_DOB1_2607	0.771624	2.72898	0.527192	0.08	0.735	427	95.2537	0.0981595
35_DOB1_2925	0.535619	2.30938	0.425	0.04	0.415	430.5	77.4804	0.0879121
36_DOB1_2925	0.619309	2.05156	0.330443	0.05	0.515	429.5	83.1572	0.0884956
37_DOB1_3263	0.135461	1.94954	0.055	--	0.08	--	59.0578	--
38_HOH1_1801	0.535	1.245	0.37	--	0.3	423.5	56.0748	--
39_HOH1_1922	0.635	2.345	0.14	0.055	0.425	423.5	66.9291	0.114583
40_HOH1_2234	1.01	2.64	0.0735	0.095	0.525	426	51.9802	0.153226
41_HOH1_2234	0.732904	2.11029	0.287183	0.12	0.655	427	89.3705	0.154839
42_HOH1_2424	0.715	2.58	1.21	0.125	0.635	422.5	88.8112	0.164474
43_HOH1_2519	0.575	2.555	0.395	0.02	0.36	423	62.6087	0.0526316
44_HOH1_2519	0.663556	2.90953	0.313271	0.095	0.475	422	71.584	0.166667
45_HOH1_2629	0.645	2.62	0.325	0.165	0.675	427.5	104.651	0.196429
46_HOH1_2674	0.701098	2.72005	0.142002	0.02	0.515	427	73.4562	0.0373832
47_HOH1_2806	0.835219	2.70309	0.365055	0.01	0.67	430	80.2185	0.0147059
48_HOH1_2886	0.72	2.47	1.1	0.045	0.575	427.5	79.8611	0.0725806
49_HOH1_3195	0.855	2.245	0.565	0.235	1.32	433	154.386	0.151125
50_HOH-K14_725	0.40965	3.35063	0.0482017	0.07	0.285	421	69.5716	0.197183
51_HOH-K18_753	0.595637	2.62227	0.0849199	0.05	0.45	433	75.5493	0.1
52_HOH-K8_725	0.947954	1.49152	0.306429	0.35	0.855	427	90.1942	0.290456
53_SPA14_1010	0.64	2.7095	0.79	0.105	0.565	423.5	88.2812	0.156716
54_SPA14_1015	0.901332	2.60542	0.125341	0.12	0.705	425	78.2175	0.145455
55_SPA14_1305	0.21	2.065	0.013	0.09	0.19	--	90.4762	0.321429
56_SPA14_1405	0.745	3.445	0.305	0.19	0.525	423	70.4698	0.265734
57_SPA14_1471	0.65	2.76	0.19	0.365	0.585	424	90	0.384211
58_SPA14_1675	0.565	2.86	0.185	0.08	0.475	426	84.0708	0.144144
59_SPA14_2161	0.834225	2.64464	0.638004	0.185	0.7	425.5	83.9102	0.20904
60_SPA14_2327	0.575892	2.18039	0.288412	0.215	0.625	425.5	108.527	0.255952
61_SPA14_2345	0.645	1.835	1.365	0.04	0.425	425.5	65.8915	0.0860215
62_SPA8_1380	0.63	2.23	0.215	0.07	0.555	426.5	88.0952	0.112
63_SPA8_1550	0.235354	2.95608	0.0209015	0.035	0.15	--	63.7337	0.189189
64_SPA8_2275	0.639709	2.26406	0.321503	0.31	0.57	424.5	89.103	0.352273
65_ZIS3_2534	0.82	1.715	1.52	0.02	0.505	426	61.5854	0.0380952
66_ZIS3_2632.5	0.245	3.72	0.06	0.05	0.2	--	81.6327	0.2
67_ZIS3_2738	0.615	2.945	0.54	0	0.335	422	54.4715	0
68_ZIS3_2738	0.669411	2.45626	0.71735	0.015	0.395	426.5	59.0071	0.0365854
69_ZIS3_2808	0.375	2.685	0.265	--	0.32	422.5	85.3333	--
70_ZIS3_2895	0.675	3.055	0.445	0.01	0.43	428	63.7037	0.0227273
71_ZIS3_2958.5	0.975	1.995	1.645	0.055	0.81	430	83.0769	0.0635838
72_ZIS3_3159	0.635	2.68	0.495	0.005	0.36	425.5	56.6929	0.0136986
73_ZIS3_3210.5	0.685	3.5495	0.325	0.07	0.495	427	72.2628	0.123894
74_ZIS3_3264	0.99	2.825	0.32	0.225	1.06	427	107.071	0.175097
